# Supplementary material for: A functional role of LEFTY during progesterone therapy for endometrial carcinoma
Source: Cell Commun Signal. 2017 Dec 21;15:56. doi: 10.1186/s12964-017-0211-0 (PMC5740891; doi:10.1186/s12964-017-0211-0)
Supplement: Supplementary file 1 — Primer sequences used in this study. (XLSX 10 kb) [file 12964_2017_211_MOESM1_ESM.xlsx]

## Sheet: Sheet1
		Supplementary Table S1. Primer sequences used in this study
			Gene		Sequence	size
		Promoter	Cyclin A2	Forword	5'-GTGGAAATGCTGGACTTGGCTC-3'	1493 bp
				Reverse	5'-CCGGCCAAAGAATAGTCGTAGC-3'
			p27kip1	Forword	5'-TCGGACGTTAGGACATGGTTG-3'	1577 bp
				Reverse	5'-CGAACAAAACAAAGCGCCCCT-3'
		mRNA	ERa	Forword	5-AAGAGCTGCCAGGCCTGCC-3′	168 bp
				Reverse	5-TTGGCAGCTCTCATGTCTCC-3′
			PRB	Forword	5'-GCTCCCGCAGCTCGGCTACC-3'	174 bp
				Reverse	5'-ACAGCCTGATGCTTCATCCC-3'
		cDNA	LEFTY1 5SA mt	Forword	5'-GACGGCGCCAACCGCACCGCCCTCATCGACGCC-3'
				Reverse	5'-GCGGTTGGCGCCGTCGTCGCGGACGCGCAGCCA-3'
		ER, estrogen receptor; PRB, progesterone receptor B
