# Supplementary material for: A functional role of LEFTY during progesterone therapy for endometrial carcinoma
Source: Cell Commun Signal. 2017 Dec 21;15:56. doi: 10.1186/s12964-017-0211-0 (PMC5740891; doi:10.1186/s12964-017-0211-0)
Supplement: Supplementary file 5 — Relationship between LEFTY and pSmad2 expression as detected by western blot assay in endometrial carcinomas. (XLSX 9 kb) [file 12964_2017_211_MOESM5_ESM.xlsx]

## Sheet: Sheet1
		Supplementary Table S2. Relationship between LEFTY and pSmad2
		expression as detected by western blot assay in endometrial carcinomas
				pSmad2
				Positive	Negative
				n (%)	n (%)	p-value
		LEFTY	Positive	4 (16.6)	6 (25)
						0.054
			Negative	11 (45.8)	3 (12.5)
		n, number of cases
